# Supplementary material for: Targeted Next-Generation Sequencing Combined With Circulating-Free DNA Deciphers Spatial Heterogeneity of Resected Multifocal Hepatocellular Carcinoma
Source: Front Immunol. 2021 Jun 15;12:673248. doi: 10.3389/fimmu.2021.673248 (PMC8240639; doi:10.3389/fimmu.2021.673248)
Supplement: Supplementary file 1 [file Table_1.xlsx]

## Sheet: TableS1
Table S1. Gene list of ultra-deep targeted NGS panel (CSYS, OrigiMed, Shanghai)
Exons of 466 cancer-related genes
ABL1	ABL2	ACVR1B	ACVR2A	ADAM29	ADGRA2	AKT1	AKT2	AKT3	ALK
AMER1	APC	APEX1	AR	ARAF	ARFRP1	ARID1A	ARID1B	ARID2	ASXL1
ATF1	ATM	ATR	ATRX	AURKA	AURKB	AXIN1	AXIN2	AXL	BAP1
BARD1	BCL2	BCL2L1	BCL2L11	BCL2L2	BCL6	BCOR	BCORL1	BCR	BIRC5
BLK	BLM	BMPR1A	BMX	BRAF	BRCA1	BRCA2	BRD4	BRIP1	BTG1
BTK	CAMTA1	CARD11	CBFB	CBL	CCND1	CCND2	CCND3	CCNE1	CD274
CD79A	CD79B	CDC73	CDH1	CDK12	CDK4	CDK6	CDK8	CDKN1A	CDKN1B
CDKN2A	CDKN2B	CDKN2C	CEBPA	CFTR	CHD2	CHD4	CHEK1	CHEK2	CIC
COL1A1	CRBN	CREB3L1	CREB3L2	CREBBP	CRKL	CRLF2	CSF1	CSF1R	CSK
CSNK1A1	CTCF	CTNNA1	CTNNB1	CUL3	CXCR4	CYLD	CYP17A1	CYP2D6	DAXX
DDR1	DDR2	DICER1	DNMT3A	DOT1L	DPYD	EGF	EGFR	EMSY	EP300
EPCAM	EPHA2	EPHA3	EPHA5	EPHA7	EPHB1	ERBB2	ERBB3	ERBB4	ERCC1
ERG	ERRFI1	ESR1	ETV1	ETV4	ETV5	ETV6	EWSR1	EZH2	FAM135B
ZRSR2	FANCA	FANCC	FANCD2	FANCE	FANCF	FANCG	FANCL	FANCM	FAS
FAT1	FAT3	FAT4	FBXW7	FEN1	FEV	FGF10	FGF12	FGF14	FGF19
FGF23	FGF3	FGF4	FGF6	FGF7	FGFR1	FGFR2	FGFR3	FGFR4	FGR
FH	FLCN	FLI1	FLT1	FLT3	FLT4	FOS	FOXL2	FOXO1	FOXP1
FRS2	FUBP1	FUS	FYN	GABRA6	GATA1	GATA2	GATA3	GATA4	GATA6
GID4	GLI1	GLI2	GLI3	GNA11	GNA13	GNAQ	GNAS	GRIN2A	GRM3
GSK3B	H3-3A	HCK	HDAC9	HGF	HNF1A	HRAS	HSD3B1	HSP90AA1	HTATIP2
IDH1	IDH2	IGF1R	IGF2	IKBKE	IKZF1	IL7R	INHBA	INPP4B	IRF2
IRF4	IRS2	ITK	JAK1	JAK2	JAK3	JUN	KAT6A	KDM5A	KDM5B
KDM5C	KDM6A	KDR	KEAP1	KEL	KIT	KLHL6	KMT2A	KMT2C	KMT2D
KRAS	LCK	LIMK1	LMO1	LRP1	LRP1B	LRP2	LYN	LZTR1	MACC1
MAGI2	MAP2K1	MAP2K2	MAP2K4	MAP3K1	MAP3K13	MAP4K5	MCL1	MDM2	MDM4
MED12	MEF2B	MEN1	MERTK	MET	MGMT	MITF	MLH1	MPL	MRE11
MS4A1	MSH2	MSH6	MST1R	MTOR	MUTYH	MYB	MYC	MYCL	MYCN
MYD88	NBN	NCOA2	NCOR1	NEK11	NF1	NF2	NFE2L2	NFIB	NFKBIA
NKX2-1	NOTCH1	NOTCH2	NOTCH3	NOTCH4	NPM1	NR4A3	NRAS	NRG1	NRG3
NSD1	NTRK1	NTRK2	NTRK3	NUP93	PAK3	PALB2	PRKN	PARP1	PARP2
PARP3	PARP4	PAX5	PBRM1	PCA3	PDCD1	PDCD1LG2	PDGFB	PDGFRA	PDGFRB
PDK1	PIK3C2B	PIK3CA	PIK3CB	PIK3CD	PIK3CG	PIK3R1	PIK3R2	PKD2	PLA2G1B
PLCG2	PMS2	POLB	POLD1	POLE	PPP2R1A	PRDM1	PREX2	PRKACA	PRKAR1A
PRKCI	PRKDC	PRSS1	PRSS8	PTCH1	PTEN	PTK2	PTK6	PTPN11	QKI
RAC1	RAD50	RAD51	RAD51B	RAD51C	RAD51D	RAD52	RAD54B	RAD54L	RAF1
RANBP2	RARA	RB1	RBM10	RECQL	REL	RELA	RELB	RET	RHBDF2
RHOA	RICTOR	RNF43	ROCK1	ROCK2	ROS1	RPTOR	RUNX1	RUNX1T1	RXRA
SDHA	SDHB	SDHC	SDHD	SETD2	SF3B1	SIK1	SLIT2	SMAD2	SMAD3
SMAD4	SMARCA4	SMARCB1	SMARCD1	SMO	SNCAIP	SOCS1	SOX10	SOX2	SOX9
SPEN	SPINK1	SPOP	SPTA1	SRC	SRMS	SS18	SSX1	STAG2	STAT3
STAT4	STK11	STK24	SUFU	SYK	TAF1	TBX3	TCF7L2	TEK	TERT
TET1	TET2	TET3	TFE3	TGFBR1	TGFBR2	TIE1	TIPARP	TMPRSS2	TNFAIP3
TNFRSF14	TNFSF11	TNFSF13B	TNK2	TOP1	TOP2A	TP53	TPMT	TSC1	TSC2
TSHR	TYK2	U2AF1	UGT1A1	VEGFA	VHL	WEE1	WEE2	VGLL3	CCN6
WT1	XIAP	XPO1	XRCC2	XRCC3	YES1	ZBTB2	ZNF217	ZNF703	ZNF750
APOBEC3B	B2M	BCL7A	BIRC3	CASP8	CD36	TENT5C	USP6	YWHAE	NSD2
TP63	PHF6	RIT1	SETBP1	SND1	SRSF2
Selected introns of 38 genes frequently rearranged in cancer
ALK	BCR	BRAF	BRCA1	BRCA2	DDR2	EGFR	FGFR1	FGFR2	FGFR3
KIT	MET	MSH2	NTRK1	NTRK2	PDGFRA	RAF1	RARA	RET	ROS1
AKT3	ERBB2	ERBB4	NTRK3	BCL2	BRD4	ETV1	ETV4	ETV5	ETV6
EWSR1	MYB	NOTCH2	SS18	TMPRSS2	NOTCH1	NRG1	PDGFB	JAK2

## Sheet: TableS2
Paitent.ID	Gene	c.Dot	Chromosome	Start.point	End.point	VAR_TYPE	M1	M2	M3
HCC01	AR	c.225_239del	chrX	66765159	66765173	INDEL	positive	negative	NA
HCC01	ARID1A	c.2404C>T	chr1	27088795	27088795	SNV	positive	positive	NA
HCC01	ARID1A	c.3171dup	chr1	27094462	27094462	SNV	positive	positive	NA
HCC01	ATR	c.1855del	chr3	142277496	142277496	SNV	positive	positive	NA
HCC01	DNMT3A	c.1107_1108del	chr2	25469934	25469935	INDEL	positive	positive	NA
HCC01	NTRK3	c.2074C>A	chr15	88472481	88472481	SNV	positive	positive	NA
HCC01	TERT	c.-124C>T	chr5	1295228	1295228	SNV	positive	positive	NA
HCC01	TP53	c.716A>T	chr17	7577565	7577565	SNV	positive	positive	NA
HCC02	CFTR	c.1776T>A	chr7	117231997	117231997	SNV	negative	positive	NA
HCC02	EWSR1	c.1051C>A	chr22	29688482	29688482	SNV	negative	positive	NA
HCC02	FAT1	c.5774A>T	chr4	187541966	187541966	SNV	positive	positive	NA
HCC02	FLT3	c.2195dup	chr13	28601236	28601236	INDEL	positive	positive	NA
HCC02	KDM6A	c.2516A>G	chrX	44929416	44929416	SNV	positive	positive	NA
HCC02	NF1	c.122_167del	chr17	29483061	29483106	INDEL	negative	positive	NA
HCC02	NF1	c.1466A>G	chr17	29541542	29541542	SNV	positive	positive	NA
HCC02	PBRM1	c.1296G>T	chr3	52668623	52668623	SNV	negative	positive	NA
HCC02	TERT	c.-124C>T	chr5	1295228	1295228	SNV	positive	positive	NA
HCC02	TIE1	c.3320T>A	chr1	43787361	43787361	SNV	negative	positive	NA
HCC03	ADGRA2	c.3199A>T	chr8	37699055	37699055	SNV	positive	positive	positive
HCC03	ATR	c.4383-2A>G	chr3	142234359	142234359	SNV	positive	negative	negative
HCC03	CD79B	c.597C>T	chr17	62006682	62006682	SNV	negative	negative	positive
HCC03	FAT3	c.2020G>A	chr11	92087298	92087298	SNV	positive	positive	positive
HCC03	FRS2	c.749A>G	chr12	69967957	69967957	SNV	positive	positive	positive
HCC03	GLI2	c.2324G>A	chr2	121745814	121745814	SNV	positive	positive	positive
HCC03	GNAQ	c.833T>A	chr9	80343486	80343486	SNV	negative	positive	negative
HCC03	MACC1	c.1679T>C	chr7	20198305	20198305	SNV	positive	negative	negative
HCC03	MAP3K1	c.2193dup	chr5	56176921	56176921	INDEL	negative	positive	negative
HCC03	NFKBIA	c.879_887del	chr14	35871619	35871627	INDEL	negative	positive	negative
HCC03	RAD52	c.1150G>A	chr12	1023105	1023105	SNV	positive	positive	positive
HCC03	WEE1	c.1583_1584del	chr11	9608108	9608109	INDEL	negative	negative	positive
HCC03	BRD4	c.2159-2218_3169+1414del	chr19	15352300	15357791	INDEL	negative	negative	positive
HCC03	NTRK1	g.156836500_156876647dup	chr1	156836500	156876647	INDEL	positive	negative	negative
HCC03	PRKDC	c.4571+204_5362+3318del	chr8	48786970	48799907	INDEL	positive	positive	positive
HCC03	RPTOR	c.2402-140_2919+4019dup	chr17	78882470	78903300	INDEL	negative	negative	positive
HCC03	SETBP1	c.-173+3423_4315del	chr18	42264409	42643187	INDEL	positive	negative	negative
HCC03	SMAD4	g.48518005_48575620del	chr18	48518005	48575620	INDEL	positive	positive	positive
HCC04	ACVR2A	c.1130_1148del	chr2	148680593	148680611	INDEL	positive	negative	positive
HCC04	ADAM29	c.1129T>A	chr4	175897805	175897805	SNV	positive	positive	positive
HCC04	APC	c.4705G>A	chr5	112175996	112175996	SNV	positive	negative	positive
HCC04	ARAF	c.547dup	chrX	47424733	47424733	INDEL	positive	positive	positive
HCC04	ARID1A	c.5566C>T	chr1	27105955	27105955	SNV	positive	positive	negative
HCC04	FAT1	c.9715G>A	chr4	187532678	187532678	SNV	positive	negative	negative
HCC04	LRP2	c.4654A>G	chr2	170093650	170093650	SNV	positive	positive	positive
HCC04	PRKDC	c.9140A>G	chr8	48733473	48733473	SNV	positive	negative	positive
HCC04	SRC	c.328C>T	chr20	36014555	36014555	SNV	positive	positive	positive
HCC04	TP53	c.586C>T	chr17	7578263	7578263	SNV	positive	positive	positive
HCC05	AXIN1	c.1534G>T	chr16	347972	347972	SNV	positive	positive	positive
HCC05	KDM5B	c.3476A>G	chr1	202704612	202704612	SNV	positive	negative	negative
HCC05	TP53	c.738G>C	chr17	7577543	7577543	SNV	positive	negative	negative
HCC05	TSC2	c.2627_2628delinsTT	chr16	2125881	2125881	INDEL	positive	negative	negative
HCC05	ZNF750	c.968G>T	chr17	80789363	80789363	SNV	positive	positive	positive
HCC06	AXIN2	c.1492_1513del	chr17	63533641	63533662	INDEL	positive	positive	positive
HCC06	CAMTA1	c.3790G>A	chr1	7798150	7798150	SNV	positive	positive	positive
HCC06	COL1A1	c.2451+11A>T	chr17	48267677	48267677	SNV	positive	negative	negative
HCC06	CTNNB1	c.95A>G	chr3	41266098	41266098	SNV	positive	positive	positive
HCC06	DPYD	c.2534A>T	chr1	97658713	97658713	SNV	negative	positive	negative
HCC06	ITK	c.1286C>A	chr5	156671325	156671325	SNV	positive	positive	positive
HCC06	JAK2	c.3060-12A>G	chr9	5122992	5122992	SNV	positive	positive	positive
HCC06	KEAP1	c.1001A>G	chr19	10602577	10602577	SNV	positive	negative	negative
HCC06	MAGI2	c.1118G>C	chr7	77975346	77975346	SNV	positive	positive	negative
HCC06	MCL1	c.98G>A	chr1	150551909	150551909	SNV	positive	positive	positive
HCC06	NTRK2	c.1601C>A	chr9	87486719	87486719	SNV	negative	positive	positive
HCC06	PREX2	c.2344G>A	chr8	69005933	69005933	SNV	positive	positive	positive
HCC06	TERT	c.-124C>T	chr5	1295228	1295228	SNV	positive	positive	positive
HCC06	WT1	c.365C>A	chr11	32456527	32456527	SNV	positive	negative	negative
HCC07	DDR1	c.665+8del	chr6	30859262	30859262	INDEL	positive	positive	positive
HCC07	GATA2	c.281G>C	chr3	128205160	128205160	SNV	negative	negative	positive
HCC07	PTEN	c.224dup	chr10	89690816	89690816	INDEL	positive	positive	positive
HCC07	SPTA1	c.2548C>T	chr1	158631116	158631116	SNV	positive	positive	positive
HCC07	STAT3	c.1049+10G>T	chr17	40485681	40485681	SNV	positive	positive	positive
HCC07	TP53	c.1001G>T	chr17	7574026	7574026	SNV	positive	positive	positive
HCC07	CCND1	g.69206952_69466376dup	chr11	69206952	69466376	INDEL	positive	negative	negative
HCC07	CCND1	g.69465864_69507671dup	chr11	69465864	69507671	INDEL	negative	positive	positive
HCC07	CCND1	g.69466285_69603781inv	chr11	69466285	69603781	INDEL	positive	positive	positive
HCC07	SHANK2	g.69603653_70578191del	chr11	69603653	70578186	INDEL	positive	positive	negative
HCC08	BMX	c.830+10A>T	chrX	15543498	15543498	SNV	positive	positive	positive
HCC08	EGFR	c.2234A>T	chr7	55242464	55242464	SNV	negative	positive	negative
HCC08	EPHA5	c.1271C>G	chr4	66356226	66356226	SNV	positive	positive	negative
HCC08	FEN1	c.173G>A	chr11	61563006	61563006	SNV	positive	positive	negative
HCC08	PIK3R2	c.481G>T	chr19	18271878	18271878	SNV	negative	negative	positive
HCC08	PTEN	c.802-1G>A	chr10	89720650	89720650	SNV	positive	positive	negative
HCC08	RAD54B	c.1660C>A	chr8	95403986	95403986	SNV	positive	positive	positive
HCC08	TERT	c.-124C>T	chr5	1295228	1295228	SNV	positive	positive	negative
HCC08	TP53	c.524G>T	chr17	7578406	7578406	SNV	positive	positive	negative
HCC09	AKT2	c.441+3A>T	chr19	40748438	40748438	SNV	positive	positive	positive
HCC09	ALK	c.3466T>A	chr2	29445259	29445259	SNV	positive	positive	positive
HCC09	EPHB1	c.1702del	chr3	134885789	134885789	INDEL	positive	positive	positive
HCC09	FANCD2	c.817A>G	chr3	10084276	10084276	SNV	positive	positive	positive
HCC09	JAK3	c.1174G>T	chr19	17951119	17951119	SNV	negative	negative	positive
HCC09	KEL	c.1807G>C	chr7	142640096	142640096	SNV	negative	positive	negative
HCC09	LRP1	c.10330G>A	chr12	57594921	57594921	SNV	positive	positive	positive
HCC09	MAGI2	c.1217G>T	chr7	77975247	77975247	SNV	positive	positive	positive
HCC09	MYB	c.1462A>T	chr6	135518357	135518357	SNV	positive	positive	positive
HCC09	PAX5	c.943T>A	chr9	36882070	36882070	SNV	positive	positive	positive
HCC09	PIK3CA	c.2132A>T	chr3	178938890	178938890	SNV	positive	positive	positive
HCC09	PIK3CD	c.2347+6G>A	chr1	9782420	9782420	SNV	positive	positive	positive
HCC09	PTEN	c.[415T>A;448G>T]	chr10	89692931	89692931	SNV	positive	positive	negative
HCC09	PTEN	c.[415T>A;448G>T]	chr10	89692964	89692964	SNV	negative	negative	positive
HCC09	RB1	c.1505_1525delinsT	chr13	48955388	48955409	INDEL	positive	positive	positive
HCC09	SETD2	c.1198C>T	chr3	47164928	47164928	SNV	positive	negative	negative
HCC09	SF3B1	c.1825A>T	chr2	198267532	198267532	SNV	positive	positive	positive
HCC09	SLIT2	c.3184T>A	chr4	20597321	20597321	SNV	positive	positive	positive
HCC09	SMAD4	c.1571G>T	chr18	48604749	48604749	SNV	positive	positive	positive
HCC09	TCF7L2	c.374_377dup	chr10	114711355	114711355	INDEL	positive	positive	positive
HCC09	TERT	c.[-124C>A;-126C>A]	chr5	1295228	1295228	SNV	positive	positive	positive
HCC09	TP53	c.681dup	chr17	7577599	7577599	INDEL	positive	positive	positive
HCC10	AXIN1	c.131del	chr16	396895	396895	INDEL	positive	positive	positive
HCC10	CAMTA1	c.2305T>A	chr1	7724912	7724912	SNV	positive	positive	positive
HCC10	KAT6A	c.5339A>T	chr8	41790399	41790399	SNV	positive	positive	positive
HCC10	KEAP1	c.1375C>T	chr19	10600480	10600480	SNV	positive	positive	positive
HCC10	NOTCH3	c.5833T>A	chr19	15273356	15273356	SNV	positive	positive	positive
HCC10	NOTCH4	c.954T>A	chr6	32188387	32188387	SNV	positive	positive	positive
HCC10	PRDM1	c.2347G>A	chr6	106555230	106555230	SNV	positive	positive	positive
HCC10	ROCK2	c.2324T>C	chr2	11348453	11348453	SNV	positive	positive	positive
HCC10	STK11	c.842del	chr19	1221314	1221314	SNV	positive	positive	positive
HCC10	TERT	c.-124C>T	chr5	1295228	1295228	SNV	positive	positive	positive
HCC10	TET3	c.2161A>T	chr2	74275205	74275205	SNV	positive	positive	positive
HCC10	TP53	c.673-2A>T	chr17	7577610	7577610	SNV	positive	positive	positive
HCC10	TSC2	c.4507C>A	chr16	2134965	2134965	SNV	positive	negative	negative
HCC10	TSC2	c.5238_5255del	chr16	2138294	2138311	INDEL	negative	negative	positive
HCC10	ROS1	c.5558-167_6110inv	chr6	117638331	117645745	INDEL	positive	negative	positive
HCC11	ARID2	c.2710C>G	chr12	46244616	46244616	SNV	positive	positive	positive
HCC11	CTNNB1	c.1004A>C	chr3	41268766	41268766	SNV	positive	positive	positive
HCC11	EGF	c.251A>G	chr4	110862225	110862225	SNV	positive	positive	positive
HCC11	ERBB2	c.2872+9C>G	chr17	37882115	37882115	SNV	positive	positive	positive
HCC11	FANCA	c.3765+7T>C	chr16	89809201	89809201	SNV	positive	positive	positive
HCC11	FAT3	c.9671T>C	chr11	92564977	92564977	SNV	positive	positive	positive
HCC11	FAT4	c.545C>T	chr4	126238111	126238111	SNV	positive	positive	positive
HCC11	HDAC9	c.1244del	chr7	18688091	18688091	INDEL	positive	positive	positive
HCC11	MAP3K1	c.1862G>T	chr5	56171034	56171034	SNV	negative	negative	positive
HCC11	NOTCH3	c.4891+6G>C	chr19	15281476	15281476	SNV	positive	positive	positive
HCC11	PREX2	c.998C>G	chr8	68965386	68965386	SNV	positive	positive	positive
